# Supplementary material for: Dual application of duckweed and azolla plants for wastewater treatment and renewable fuels and petrochemicals production
Source: Biotechnol Biofuels. 2014 Feb 28;7:30. doi: 10.1186/1754-6834-7-30 (PMC3944989; doi:10.1186/1754-6834-7-30)
Supplement: Additional file 2 — Initial nutrient concentrations and pH of different dilutions of anaerobically digested swine wastewater (ADSW). [file 1754-6834-7-30-S2.xlsx]

## Sheet: Sheet1
	Additional file 2: Initial nutrient concentrations and pHs of different dilutions of ADSW
	Composition	NH4-N, mg/L	PO4-P, mg/L	pH
	ADSW, 100%	680.7±23.1	145.4±13.7	8.6
	ADSW, 50%	330.7±12.7	70.7±8.5	7.9
	ADSW, 25%	164.3±13.2	38.7±3.4	7.5
	ADSW, 15%	101.8±8.2	24.7±3.6	7.4
	ADSW, 10%	66.1±4.3	16.1±3.0	7.4
	ADSW, 5%	32.1±3.2	8.1±2.7	7.2
	ADSW, 2.5%	16.1±3.6	4.6±1.7	7.2
	ADSW, 1.2%	8.8±2.2	2.51±0.9	7.1
