# Supplementary material for: Dual application of duckweed and azolla plants for wastewater treatment and renewable fuels and petrochemicals production
Source: Biotechnol Biofuels. 2014 Feb 28;7:30. doi: 10.1186/1754-6834-7-30 (PMC3944989; doi:10.1186/1754-6834-7-30)
Supplement: Additional file 4 — Chemical formulas of selected chemicals. [file 1754-6834-7-30-S4.xlsx]

## Sheet: Sheet1
		Additional file 4: Chemical formulas of selected chemicals
		Name	Formula
		Anthocyanin	C15H11O+
		Dodecane	C12H26
		Tridecane	C13H28
		Tetradecane	C14H30
		Pentodecane	C15H32
		Hexadecane	C16H34
		Heptadecane	C17H36
		Octadecane	C18H38
		Nonadecane	C19H40
		Palmitoleic acid	C12H2602
		Eicosane	C20H42
		Heneicosane	C21H44
		Linolenic acid	C18H3002
		Phytol	C20H400
		Chlorophyll	C55H72O5N4Mg
