# Supplementary material for: Dual application of duckweed and azolla plants for wastewater treatment and renewable fuels and petrochemicals production
Source: Biotechnol Biofuels. 2014 Feb 28;7:30. doi: 10.1186/1754-6834-7-30 (PMC3944989; doi:10.1186/1754-6834-7-30)
Supplement: Additional file 5 — Biochemical analysis of flavonoids from duckweed and azolla by liquid chromatography-mass spectroscopy (LC-MS). [file 1754-6834-7-30-S5.xlsx]

## Sheet: Sheet1
	Additional file 5: Biochemical analysis of flavonoids from duckweed and azolla by LC-MS
Groups	Plants	Retention time (RT)	Parent ion (m/z)	Potential formula	MS2 (m/z)	UV (nm)
1	Duckweed	3.9	611.16	C27H31O16	593, 575, 557, 545, 539, 527, 515, 497, 491, 473, 461, 455, 443, 425, 425, 407, 395, 341, 329, 323, 311, 299, 287	NA
		4.45	581.15	C26H29O15	582, 563, 545, 527, 515, 509, 497, 485, 473, 461, 443, 431, 425, 413, 395, 323, 311, 299, 283, 271, 254	NA
	Duckweed, Azolla (red), Azolla (green)	4.7	611.16	C27H31O16	593, 575, 557, 545, 539, 527, 515, 497, 491, 473, 461, 449, 443, 427, 431, 425, 413, 407, 395, 341, 329, 323, 311, 299, 287, 258	220, 300 (sh), 328, 500 (wk)
	Duckweed, Azolla (red), Azolla (green)	5.08	581.15	C26H29O15	563, 449, 431, 413, 383, 535, 329, 299, 287	NA
	Duckweed, Azolla (red), Azolla (green)	5.54	581.15	C26H29O15	563, 449, 431, 413, 383, 535, 329, 299, 287	NA
	Duckweed, Azolla (red)	5.7	581.15	C26H29O15	563, 449, 431, 413, 383, 535, 329, 299, 287	210, 290, 340, 550
	Duckweed, Azolla (red)	5.91	565.16	C26H29O14	433, 415, 397, 367, 337, 313, 283, 271	210, 280, 320 (br), 550
	Duckweed, Azolla (red), Azolla (green)	6.08	565.16	C26H29O14	433, 415, 397, 367, 337, 313, 283, 271	210, 240, 290,, 325, 550
	Duckweed	6.67	683.15	C29H31O19	434, 303	NA
2	Duckweed, Azolla (red), Azolla (green)	16.2	593.28	C34H40O9	533, 461	230, 270, 370 (sh), 400 (v br), 500, 535
	Duckweed, Azolla (red), Azolla (green)	17.12	607.3	C35H42O9	547, 473	230, 270, 380 (sh), 425, 450, 480
3	Azolla (red)	19.22	NA	NA	NA	225, 320, 368, 410, 505, 525
	Azolla (red), Azolla (green)	19.5	NA	NA	NA	230, 325, 375, 410, 445, 525,560
