# Supplementary material for: Dual application of duckweed and azolla plants for wastewater treatment and renewable fuels and petrochemicals production
Source: Biotechnol Biofuels. 2014 Feb 28;7:30. doi: 10.1186/1754-6834-7-30 (PMC3944989; doi:10.1186/1754-6834-7-30)
Supplement: Additional file 6 — Proximate analysis of duckweed, azolla and microalgae. [file 1754-6834-7-30-S6.xlsx]

## Sheet: Sheet1
	Additional file 6: Proximate analysis of duckweed, azolla and microalgae
	Sample	Moisture (25-120 °C), %	Primary Volatiles (120-650°C), %	Secondary Volatiles (650-950°C), %	Total volatiles, (120-950°C), %	Fixed carbon, %	Ash, %
	Duckweed	8.4	60.6	5.4	66	18.4	7.3
	Azolla_GREEN	8.6	55.6	9.6	65.2	17.7	8.5
	Azolla_RED	9.2	54.1	7.7	61.7	19.3	9.8
	Microalgae	4.7	67.1	4	71.1	20.2	4.1
