# Supplementary material for: Dual application of duckweed and azolla plants for wastewater treatment and renewable fuels and petrochemicals production
Source: Biotechnol Biofuels. 2014 Feb 28;7:30. doi: 10.1186/1754-6834-7-30 (PMC3944989; doi:10.1186/1754-6834-7-30)
Supplement: Additional file 8 — Gas chromatography (GC) analysis of gaseous products of duckweed, azolla and microalgae samples (in % volume). [file 1754-6834-7-30-S8.xlsx]

## Sheet: Sheet1
		Additional file 8: GC analysis of gaseous products of duckweed, azolla and microalgae samples (in vol%).
		Samples	H2	CO2	CO	Methane, C1	Ethane + Ethene, C2	Propane + Propene, C3	Total C4
		Duckweed	1	77.2	15.1	3.3	1.6	1.1	0.8
		Azolla (green)	0.3	73.9	22	1.6	0.9	0.6	0.6
		Azolla (red)	0.4	78.5	16	2.4	1.2	0.8	0.7
		Microalgae	0.4	80.9	6.6	4.7	2.7	2.6	2.1
