# Supplementary material for: Dual application of duckweed and azolla plants for wastewater treatment and renewable fuels and petrochemicals production
Source: Biotechnol Biofuels. 2014 Feb 28;7:30. doi: 10.1186/1754-6834-7-30 (PMC3944989; doi:10.1186/1754-6834-7-30)
Supplement: Additional file 9 — Elemental analysis of bio-char from duckweed, azolla and microalgae. [file 1754-6834-7-30-S9.xlsx]

## Sheet: Sheet1
	Additional file 9: Elemental analysis of bio-char from duckweed, azolla and microalgae
	Elements	Char analysis
		Duckweed		Azolla		Microalgae
		[wt.%]	[at.%]	[wt.%]	[at.%]	[wt.%]	[at.%]
	C	70.59	85.32	70.57	85.58	78.94	90.3
	K	5.49	2.04	7.03	2.62	6.94	2.44
	Na	3.34	2.11	5.77	3.66	ND	ND
	Cl	3.13	1.28	4.56	1.87	ND	ND
	Ca	4.55	1.65	3.85	1.4	2.05	0.7
	P	4.15	1.94	3.01	1.42	6.92	3.07
	S	1.55	0.7	2.04	0.93	0.66	0.34
	O	2.7	2.45	2.01	1.83	2.25	1.93
	Mg	1.96	1.17	1.17	0.7	1.62	0.91
	Si	1.37	0.71	ND	ND	0.62	0.3
	Al	1.19	0.64	ND	ND	0.66	0.34
	N	ND	ND	ND	ND	ND	ND
