# Supplementary material for: Dual application of duckweed and azolla plants for wastewater treatment and renewable fuels and petrochemicals production
Source: Biotechnol Biofuels. 2014 Feb 28;7:30. doi: 10.1186/1754-6834-7-30 (PMC3944989; doi:10.1186/1754-6834-7-30)
Supplement: Additional file 11 — Elemental analysis of ash from duckweed, azolla and microalgae. [file 1754-6834-7-30-S11.xlsx]

## Sheet: Sheet1
		Additional file 11: Elemental analysis of ash from duckweed, azolla and microalgae
		Elements	Ash analysis
			Duckweed		Azolla		Microalgae
			[wt.%]	[at.%]	[wt.%]	[at.%]	[wt.%]	[at.%]
		Ca	21.65	14	25.35	17.4	1.6	0.51
		Si	17.96	16.57	4.92	4.82	ND	ND
		P	15.2	12.71	7.02	6.23	4.05	1.66
		Na	11.59	13.06	10.35	12.38	ND	ND
		K	10.69	7.09	19.24	13.54	1.87	0.61
		Mg	6.89	11.16	6.73	7.62	ND	ND
		O	6.04	6.44	6.75	11.61	1.45	1.15
		Al	0.82	0.78	2.23	2.28	ND	ND
		S	0.8	0.65	6.86	5.89	ND	ND
		Cl	ND	ND	3.87	3.01	ND	ND
